# Supplementary material for: Pharmacophore hybridisation and nanoscale assembly to discover self-delivering lysosomotropic new-chemical entities for cancer therapy
Source: Nat Commun. 2020 Sep 15;11:4615. doi: 10.1038/s41467-020-18399-4 (PMC7493904; doi:10.1038/s41467-020-18399-4)
Supplement: Supplementary file 4 — Source Data [file 41467_2020_18399_MOESM4_ESM.xlsx]

## Sheet: Table 1 Suppl. Fig 2
Table 1, Suppl. 2a
		BAQ12 NPs			BAQ13 NPs			BAQ14 NPs			BAQ15 NPs			BAQ16 NPs			BAQ18 NPs
DLS data	Size	Number (%)			BAQ13 NPs			BAQ14 NPs			Number (%)			Number (%)			Number (%)
	0.4	0	0	0	0	0	0	0	0	0	0	0	0	0	0	0	0	0	0
	0.463	0	0	0	0	0	0	0	0	0	0	0	0	0	0	0	0	0	0
	0.536	0	0	0	0	0	0	0	0	0	0	0	0	0	0	0	0	0	0
	0.621	0	0	0	0	0	0	0	0	0	0	0	0	0	0	0	0	0	0
	0.719	0	0	0	0	0	0	0	0	0	0	0	0	0	0	0	0	0	0
	0.833	0	0	0	0	0	0	0	0	0	0	0	0	0	0	0	0	0	0
	0.965	0	0	0	0	0	0	0	0	0	0	0	0	0	0	0	0	0	0
	1.12	0	0	0	0	0	0	0	0	0	0	0	0	0	0	0	0	0	0
	1.29	0	0	0	0	0	0	0	0	0	0	0	0	0	0	0	0	0	0
	1.5	0	0	0	0	0	0	0	0	0	0	0	0	0	0	0	0	0	0
	1.74	0	0	0	0	0	0	0	0	0	0	0	0	0	0	0	0	0	0
	2.01	0	0	0	0	0	0	0	0	0	0	0	0	0	0	0	0	0	0
	2.33	0	0	0	0	0	0	0	0	0	0	0	0	0	0	0	0	0	0
	2.7	0	0	0	0	0	0	0	0	0	0	0	0	0	0	0	0	0	0
	3.12	0	0	0	0	0	0	0	0	0	0	0	0	0	0	0	0	0	0
	3.62	0	0	0	0	0	0	0	0	0	0	0	0	0	0	0	0	0	0
	4.19	0	0	0	0	0	0	0	0	0	0	0	0	0	0	0	0	0	0
	4.85	0	0	0	0	0	0	0	0	0	0	0	0	0	0	0	0	0	0
	5.61	0	0	0	0	0	0	0	0	0	0	0	0	0	0	0	0	0	0
	6.5	0	0	0	0	0	0	0	0	0	0	0	0	0	0	0	0	0	0
	7.53	0	0	0	0	0	0	0	0	0	0	0	0	0	0	0	0	0	0
	8.72	0	0	0	0	0	0	0	0	0	0	0	0	0	0	0	0	0	0
	10.1	0	0	0	0	0	0	0	0	0	0	0	0	0	0	0	0	0	0
	11.7	0	0	0	0	0	0	0	0	0	0	0	0	0	0	0	0	0	0
	13.5	0	0	0	0	0	0	0	0	0	0	0	0	0	0	0	0	0	0
	15.7	0	0	0	0	0	0	0	0	0	0	0	0	0	0	0	0	0	0
	18.2	0	0	0	0	0	0	0	0	0	0	0	0	0	0	0	0	0	0
	21	0	0	0	0	0	0	0	0	0	0	0	0	0	0	0	0	0	0
	24.4	0	0	0	0	0	0	0	0	0	0	0	0	0	0	0	0	0	0
	28.2	0	0	0	0	0	0	0	0	0	0	0	0	0	0	0	0	0	0
	32.7	0	0	0	0	0	0	0	0	0	0	0	0	0	0	0	0	0	0
	37.8	0	0	0	0	0	0	0	0	0	0	0	0	0	0	0	0	0	0
	43.8	0	0	0	0	0	0	0	0	0	0	0	0	0	0	0	0	0	0
	50.7	0	0	0	0	0	0	0	0	0	0	0	0	0	0	0	0	0	0
	58.8	0	3.21	1.27	3.79	2.92	4.24	0	0	0	0	1.73	1.13	0	0	0	5.04	3.35	3.86
	68.1	5.53	12.6	8.5	13.8	11.7	14.9	0	0	0	4.61	8.88	7.72	3.09	2.4	1.23	16.7	13.2	14.1
	78.8	18.2	21.5	19.9	21.9	20.6	22.6	1.16	2.81	3.82	15.8	18.7	18.4	12	10.4	8	23.8	22.4	22.5
	91.3	25.4	22.4	24.3	25.7	25	25.5	7.45	11.3	13.5	23.5	22.4	23.2	20.4	19.5	18.7	21.1	22.8	22.1
	106	21.8	17.1	19.7	16.3	17.4	15.6	17.5	19.8	21	21.6	18.8	19.5	21.5	21.9	23.2	14.6	16.9	16.3
	122	14.3	10.9	12.7	10.4	11.4	9.73	22.2	21.4	20.6	15.2	12.8	13.2	16.9	17.8	19.4	8.8	10.4	10.1
	142	8.03	6.22	7.12	5.98	6.73	5.54	19.4	17.4	15.9	9.28	7.8	7.94	11.3	12.1	13.2	4.9	5.69	5.62
	164	4.05	3.34	3.7	3.3	3.77	3.04	14.2	12.2	11	5.25	4.49	4.51	7.06	7.61	8.11	2.65	2.96	2.96
	190	1.85	1.7	1.8	1.76	2.03	1.63	9.41	7.88	7.16	2.82	2.49	2.48	4.19	4.52	4.68	1.41	1.48	1.49
	220	0.684	0.751	0.741	0	0	0	5.29	4.36	4.1	1.32	1.22	1.21	2.19	2.35	2.34	0.679	0.652	0.647
	255	0	0	0	0	0	0	2.36	1.92	1.94	0.474	0.471	0.474	0.926	0.973	0.915	0.263	0.222	0.211
	295	0	0	0	0	0	0	0.824	0.658	0.76	0.122	0.136	0.142	0.308	0.312	0.266	0.0799	0.0541	0.047
	342	0	0	0	0	0	0	0.197	0.154	0.225	0.0167	0.0228	0.0276	0.0705	0.0661	0.0454	0.0161	0.00699	0.00507
	396	0	0	0	0	0	0	0.0239	0.0179	0.0398	0	0.000891	0.00221	0.00808	0.00641	0.00194	0.00145	0	0
	459	0	0	0	0	0	0	0	0	0.00147	0	0	0	0	0	0	0	0	0
	531	0	0	0	0	0	0	0	0	0	0	0	0	0	0	0	0	0	0
	615	0	0	0	0	0	0	0	0	0	0	0	0	0	0	0	0	0	0
	712	0	0	0	0	0	0	0	0	0	0	0	0	0	0	0	0	0	0
	825	0	0	0	0	0	0	0	0	0	0	0	0	0	0	0	0	0	0
	955	0	0	0	0	0	0	0	0	0	0	0	0	0	0	0	0	0	0
	1110	0	0	0	0	0	0	0	0	0	0	0	0	0	0	0	0	0	0
	1280	0	0	0	0	0	0	0	0	0	0	0	0	0	0	0	0	0	0
	1480	0	0	0	0	0	0	0	0	0	0	0	0	0	0	0	0	0	0
	1720	0	0	0	0	0	0	0	0	0	0	0	0	0	0	0	0	0	0
	1990	0	0	0	0	0	0	0	0	0	0	0	0	0	0	0	0	0	0
	2300	0	0	0	0	0	0	0	0	0	0	0	0	0	0	0	0	0	0
	2670	0	0	0	0	0	0	0	0	0	0	0	0	0	0	0	0	0	0
	3090	0	0	0	0	0	0	0	0	0	0	0	0	0	0	0	0	0	0
	3580	0	0	0	0	0	0	0	0	0	0	0	0	0	0	0	0	0	0
	4150	0	0	0	0	0	0	0	0	0	0	0	0	0	0	0	0	0	0
	4800	0	0	0	0	0	0	0	0	0	0	0	0	0	0	0	0	0	0
	5560	0	0	0	0	0	0	0	0	0	0	0	0	0	0	0	0	0	0
	6440	0	0	0	0	0	0	0	0	0	0	0	0	0	0	0	0	0	0
	7460	0	0	0	0	0	0	0	0	0	0	0	0	0	0	0	0	0	0
	8630	0	0	0	0	0	0	0	0	0	0	0	0	0	0	0	0	0	0
Table 1, Suppl. 2b
Cell Viability
	Concentration (μM)	Lys05			BAQ12			BAQ13			BAQ14			BAQ15			BAQ16			BAQ18			HCQ			MSDH
MIA PaCa-2	0.37037	121.634	116.644	120.418	117.084	120.006	111.044	124.909	126.823	99.52	112.981	100.742	108.203	100.266	100.495	94.2782
	1.11111	135.223	135.982	128.288	113.878	101.891	109.075	123.755	108.097	93.4689	105.856	100.349	100.698	105.287	99.5992	93.7885	141.15	141.803	134.074	134.664	133.232	122.891	112.317	109.018	107.957	112.695	115.931	110.793
	3.33333	104.157	119.461	127.218	72.5559	78.5342	83.088	73.0238	67.8461	72.9822	107.987	111.212	103.244	105.534	88.6704	88.4454	137.686	136.317	126.387	113.099	133.4	126.451	115.122	107.232	107.809	111.413	118.232	111.287
	10	76.2099	87.7298	84.226	8.31759	8.6399	8.25521	14.9613	14.7949	12.7571	91.9663	93.0649	89.6367	90.4706	85.1893	82.2199	124.439	110.94	118.469	127.367	113.773	115.31	112.989	111.361	103.954	120.869	115.196	108.65
	30	24.0378	25.5662	24.5993	7.66258	7.15313	7.18432	7.19472	7.05955	6.94519	6.89173	7.64621	7.40795	55.9987	55.7913	49.6717	88.4385	98.6101	96.1672	111.625	116.658	107.992	99.7929	108.387	101.39	102.871	103.523	97.3448
	90	7.84973	7.67298	7.36107	7.40266	7.39226	7.2571	7.35067	7.28829	7.38186	3.83855	3.80766	3.8209	5.51515	5.27249	5.19748	35.0848	35.1374	35.8324	76.024	85.9429	85.6692	37.6351	41.5331	45.7043	18.0506	15.0036	14.3732
	270																8.4926	7.1247	6.4129	60.9211	59.7534	58.3542	6.67177	6.43012	6.21998	5.63161	5.70515	5.54755
PANC-1	Concentration (μM)	Lys05			BAQ12			BAQ13			BAQ14			BAQ15			BAQ16			BAQ18
	0.37037	96.6847	98.1269	101.409	92.6319	107.264	98.8728	98.189	91.7367	100.191	99.528	94.742	98.0439	112.946	93.2085	95.5459	94.4671	106.854	103.379	105.704	111.666	97.1669
	1.11111	91.0157	96.7717	99.109	105.673	102.665	97.6793	97.4431	99.2333	101.757	98.4768	100.987	110.299	118.746	97.0051	101.816	102.466	103.254	107.316	102.291	106.554	96.5544
	3.33333	87.3358	85.1477	93.0172	73.4118	75.0652	70.4654	69.3962	70.2043	73.5858	93.7527	95.3603	96.4363	99.0333	97.5864	95.6572	102.279	102.029	103.091	108.916	113.816	103.891
	10	65.1693	65.6417	61.912	12.8424	12.5067	13.1905	12.5316	13.091	16.3607	42.9622	59.7934	48.3294	90.3023	91.3782	90.2652	98.7417	102.004	105.116	107.316	103.129	101.091
	30	13.4391	18.7725	13.8121	12.2705	11.8851	12.6684	13.4143	15.6894	15.1672	15.879	11.9711	11.5382	59.6574	54.1542	57.4438	89.6175	89.705	92.8297	109.753	108.566	96.9419
	90	10.7787	10.6129	11.1157	11.0162	10.9071	10.9444	9.82968	11.1433	10.1778	12.3173	11.934	13.2077	23.0641	23.4598	20.9246	65.6195	69.8816	72.5064	94.1296	94.7921	90.1924
BXPC-3	Concentration (μM)	Lys05			BAQ12			BAQ13			BAQ14			BAQ15			BAQ16			BAQ18
	0.37037	115.249	105.221	100.501	102.296	110.032	100.946	95.9522	91.9009	86.2433	114.841	102.224	98.8938	93.69	86.4182	95.2056	81.737	80.6918	86.5824	103.98	105.946	104.612
	1.11111	96.4071	101.98	106.82	105.797	105.829	101.656	101.326	96.0802	80.8273	120.545	125.958	111.571	106.957	103.918	103.149	92.9808	83.0137	109.839	109.081	118.885	103.317
	3.33333	74.4305	76.4348	79.5266	31.1114	33.1704	33.498	43.2354	47.706	36.7604	108.025	108.487	106.315	109.466	102.515	95.2056	92.2342	91.9728	76.8469	110.976	110.446	109.962
	10	45.6662	46.4124	47.7629	5.82607	5.5297	5.5765	5.28803	5.18142	5.31646	24.4733	24.6003	23.8089	76.7797	76.5109	74.1293	77.8772	75.3835	73.0616	114.338	117.769	113.854
	30	7.35634	7.11468	7.19286	5.66229	5.65449	5.97426	5.07481	5.27382	5.1601	5.48	5.45013	5.60692	24.6674	24.436	23.8462	50.6414	48.8272	43.9893	112.045	110.29	98.1229
	90	6.25648	6.47824	7.19286	4.61852	5.63175	5.24126	4.91153	4.65328	5.08462	5.7637	5.70397	5.53226	7.95869	8.66795	7.88403	24.0478	22.9876	23.443	106.172	96.9843	75.8014
HT-29	Concentration (μM)	Lys05			BAQ12			BAQ13			BAQ14			BAQ15			BAQ16			BAQ18			HCQ			MSDH
	0.37037	120.27	114.647	103.068	111.231	120.225	105.263	109.802	98.2756	90.7116	109.379	106.007	102.301	102.606	104.196	101.826
	1.11111	107.606	116.353	111.523	110.329	108.997	103.952	104.195	89.9691	90.0316	106.871	108.038	106.5	102.955	127.224	120.67	127.796	104.612	100.206	121.918	116.956	113.889	100.003	98.7048	103.143	102.277	103.161	102.59
	3.33333	104.751	111.118	110.533	61.9132	63.3219	60.2755	54.2174	42.7952	44.6966	99.8861	95.7872	95.4082	121.079	117.245	116.546	128.131	104.404	103.854	127.241	117.602	122.591	95.9886	100.859	95.8689	102.968	102.544	104.377
	10	64.0942	64.3866	64.5036	4.98942	4.97554	5.10739	5.10045	4.87839	4.78817	51.8454	50.322	55.4939	77.1624	84.4373	80.9076	121.421	108.067	97.1515	124.534	117.685	112.043	91.661	91.8544	86.2286	101.872	98.4838	100.39
	30	11.5054	12.3325	10.5779	5.13514	4.96166	4.89921	4.87145	4.83675	4.86451	5.3874	5.31309	5.73665	32.4879	34.8435	31.9529	93.1611	90.1739	86.0126	102.328	103.057	92.8073	63.486	64.1121	64.066	55.0703	56.3501	52.9986
	90	5.26054	10.8543	6.5264	5.21465	4.85652	4.56724	4.56372	4.97345	4.85647	5.56574	5.64005	5.78124	9.55613	9.96483	8.54553	44.4813	44.6374	43.3295	92.162	85.9165	84.9242	54.8769	53.7444	53.9746	5.95728	5.76392	5.63501
	270																31.6543	28.8575	26.3867	64.3144	57.7768	60.6126	31.9686	35.5227	34.206	5.28512	5.44165	5.34958
H460	Concentration (μM)	Lys05			BAQ12			BAQ13			BAQ14			BAQ15			BAQ16			BAQ18
	0.37037	100.781	102.052	99.1745	107.861	98.023	110.462	78.5342	84.9518	77	93.0671	89.8772	99.5906	92.9841	89.797	99.5018	90.3344	94.5345	85.592	90.2538	94.4502	85.5156
	1.11111	100.2	106.392	103.659	96.0141	106.231	95.3478	76.8932	80.2088	70.1441	94.7738	92.4132	84.3001	94.6892	92.3307	84.2248	94.71	82.3276	81.6099	94.6255	82.2541	81.537
	3.33333	97.9248	101.565	92.2751	34.6506	33.9088	23.3046	25.4681	26.7438	23.7485	85.0603	81.8598	82.1681	84.9844	81.7867	82.0948	85.7515	82.6147	80.3126	85.675	82.541	80.2409
	10	57.6523	57.3757	59.3465	4.25967	3.82134	3.81572	3.95059	3.782	3.79324	87.6123	78.0212	82.0139	87.5341	77.9515	81.9407	78.824	84.5127	80.5306	78.7536	84.4373	80.4587
	30	3.65096	3.987	3.79798	4.40016	3.8663	3.8944	3.95621	3.79886	3.81572	37.7426	35.2863	40.5391	37.7089	35.2548	40.5029	77.0376	85.1986	78.5847	76.9688	85.1225	78.5146
	90	4.17538	3.97307	4.04051	4.40016	3.8663	3.8944	3.95621	3.79886	3.81572	11.1755	10.6757	11.6912	11.1655	10.6662	11.6808	64.4372	62.8157	68.2865	64.3797	62.7596	68.2255
MCF-7	Concentration (μM)	BAQ12			BAQ13			BAQ14			BAQ15			BAQ16			BAQ18			Lys05
	0.37037	98.8512	101.479	100.873	100.106	97.8311	96.1373	102.443	103.897	103.225	94.4852	95.7441	98.4052	102.645	99.376	100.302	98.5526	99.1115	100.794	99.8661	104.001	103.731
	1.11111	97.9795	102.907	99.9392	97.2562	101.911	94.4001	103.606	99.6583	98.6401	99.0705	99.0575	95.3266	99.4241	103.613	103.932	105.362	100.71	100.8	100.656	103.606	95.7726
	3.33333	40.4369	38.3041	40.7583	60.1576	55.4098	57.963	112.701	110.242	107.035	105.724	103.251	102.345	102.465	101.666	104.605	102.645	97.9817	97.0862	98.5778	94.6089	91.1595
	10	6.42935	5.96569	6.0646	6.00278	6.20679	6.00278	101.438	98.8964	104.396	88.2432	98.5422	99.3184	100.861	101.161	104.316	99.2858	103.3	99.4241	67.4224	65.483	69.0502
	30	6.20061	6.11406	6.33662	6.10788	6.21915	5.54531	42.778	41.2819	40.7208	83.5991	82.0663	78.5311	96.8818	90.998	91.6651	97.3626	99.6164	98.8411	6.08146	6.17843	5.07019
	90	6.20061	6.11406	6.33662	6.10788	6.21915	5.54531	5.66587	5.53426	5.5966	23.1028	23.5659	22.144	66.0203	60.6713	69.6022	95.4574	95.1569	94.1232	5.65201	5.72821	5.43037

## Sheet: Fig 2
2a																															2d					2e
	BAQ12 NPs			BAQ13 NPs			BAQ14 NPs			BAQ15 NPs			BAQ16 NPs			BAQ18 NPs																pH=7.4					pH=5.0
7.4	104.2	112	106.6	109.5	112.2	106.4	136.8	132	136	121.2	121.9	107.3	130.1	135.5	126.8	104.3	99.95	103.5													0.4	0	0	0		0.4	0	0	0
6.5	105.1	110.2	114.1	116.8	114	108.8	139.6	140.8	141.4	117.7	118.5	111.6	137.2	132.8	132	109.5	104.4	99.57													0.463	0	0	0		0.463	0	0	0
6	98.4	114.7	105.3	108.8	112.9	112	140.3	142.3	132.9	120	119.9	119.1	139.9	134.4	133.2	106.3	106.3	96.95													0.536	0	0	0		0.536	0	0	0
5.5	5.55	12.36	12.57	17.3	10.8	7.74	19.6	21.3	24.4	108.3	106.2	108.9	134	133.4	128.1	108.7	104.4	108.1													0.621	0	0	0		0.621	0	0	0
5	26.87	0	0.3783	11.54	18.06	0.6658	5.945	0	0	2.733	18.49	1.066	0	0	0	0.6529	0	16.52													0.719	0	0	0		0.719	0	0	0
4.5	0	0.744	0.3442	1.251	0.6282	0	0	0	0	7.616	0	0	0	0.6794	0	9.121	0.9543	0													0.833	0	0	0		0.833	0	0	0
4	0.40265	23.36	1.943	13.6	6.04	4.7	0	0	0	6.673	0	0	0	0	0	0	5.413	0													0.965	0	0	0		0.965	0	0	0
																															1.12	0	0	0		1.12	0	0	0
2b																															1.29	0	0	0		1.29	0	0	0
	BAQ12 NPs			BAQ13 NPs			BAQ14 NPs			BAQ15 NPs			BAQ16 NPs			BAQ18 NPs			Lys05			MSDH			PBS						1.5	0	0	0		1.5	0	0	0
7.4	6	1.97533	1.75853	2.84256	2.35926	2.41798	8.5789	8.21755	8.1769	4.54539	4.55443	4.33762	8.05043	8.10915	7.78394	4.54539	4.55443	4.33762	0.037625	-0.1566	-0.01206	1.29781	1.39718	1.35653	0.240881	0.358318	0.114411				1.74	0	0	0		1.74	0	0	0
7	6.35211	6.69087	6.49665	2.51735	3.82722	4.24277	9.67196	8.98993	7.78394	7.45421	6.55085	7.88783	7.84718	9.10736	7.97365	7.45421	6.55085	7.88783	1.17586	1.27071	1.60947	3.50653	3.17229	3.2581	1.97533	1.44235	1.48752				2.01	0	0	0		2.01	0	0	0
6.5	4.1163	4.1163	4.54539	3.94917	4.21567	4.42796	7.63037	6.24823	7.59423	9.83005	8.98993	9.34675	5.64298	5.52554	5.63846	9.83005	8.98993	9.34675	0.417036	0.218297	-0.16563	5.78751	5.95915	5.63394	1.09456	0.304116	0.127961				2.33	0	0	0		2.33	0	0	0
6	36.434	40.6211	34.2705	43.7015	43.5028	43.3176	35.9372	37.6716	28.4167	13.859	11.6323	13.8681	14.0081	15.991	14.6043	13.859	11.6323	13.8681	3.43878	1.82628	1.9663	12.6982	12.3098	11.5238	4.65831	2.83804	3.46588				2.7	0	0	0		2.7	0	0	0
5.5	69.0498	80.2334	79.7863	80.0166	83.4765	81.986	53.8914	51.2988	54.3657	17.5312	18.1681	18.0145	20.6568	20.2864	21.6279	17.5312	18.1681	18.0145	0.43962	0.403486	0.579641	12.784	11.9981	12.2285	0.168612	0.444137	1.21651				3.12	0	0	0		3.12	0	0	0
5	73.1601	84.0276	86.7692	82.6454	85.6129	86.0872	62.7263	58.336	56.4615	22.3822	26.89	22.9559	26.9397	23.5927	26.6145	22.3822	26.89	22.9559	1.90758	4.31052	2.49928	13.3261	12.5447	11.4968	2.24182	2.00243	2.09277				3.62	0	0	0		3.62	0	0	0
4.5	87.2435	89.1496	86.5389	84.2715	87.8126	86.6744	67.356	65.7164	63.1057	48.9139	51.5066	46.2942	46.6691	45.436	41.0321	48.9139	51.5066	46.2942	4.78478	6.39276	2.47218	16.5917	15.6432	14.5275	3.22197	6.9935	10.8238				4.19	0	0	0		4.19	0	0	0
4	91.5164	98.3323	90.9473	85.2335	87.9978	93.3593	73.6796	71.7646	75.0075	66.8321	59.5962	57.9114	52.1977	52.9248	47.8841	48.7649	55.0794	53.3946	17.8519	17.9964	10.7108	23.4663	20.6975	20.9595	9.44161	15.0695	6.54182				4.85	0	0	0		4.85	0	0	0
																															5.61	0	0	0		5.61	0	0	0
2c											2f																				6.5	0	0	0		6.5	9.74	0	0
HCl volume (μL)	BAQ12 NPs	BAQ13 NPs	BAQ14 NPs	BAQ15 NPs	BAQ16 NPs	BAQ18 NPs	Lys05	MSDH				BAQ12 NPs_pH 7.4			BAQ12 NPs_pH 5.0			BAQ13 NPs_pH 7.4			BAQ13 NPs_pH 5.0										7.53	0	0	0		7.53	28.3	0	0
0	8.8	8.68	8.83	8.62	8.63	8.75	8.85	8.03			0	0	0	0	0	0	0	0	0	0	0	0	0								8.72	0	0	0		8.72	31.3	4.79	0
10	6.81	7.28	8.22	5.9	7.78	6.53	7.45	6.56			2	2.5	5.3	6.8	34.5	26.5	28.3	1.6	2.4	3.6	25.3	19.8	26.5								10.1	0	0	0		10.1	17.5	16	2.59
20	6.65	6.48	7.45	4.9	5.58	6.16	7.29	6.29			4	4.6	5.6	5.9	55.6	55.6	65.4	2.5	6.5	4.8	46.5	50.3	52.3								11.7	0	0	0		11.7	5.72	23	11.1
30	6.34	6.28	6.76	4.7	4.52	5.17	7.19	6.2			6	6.5	7.2	5.9	76	86.5	78.3	5.6	6.2	7.4	78.3	70.5	80								13.5	0	0	0		13.5	1.32	20.8	20.4
40	6.16	6.16	5.66	4.54	4.1	4.45	7.01	5.97			8	8.6	7.6	10.2	85.3	90.2	92.5	8.3	9.5	10.5	83.4	85.6	80.2								15.7	0	0	0		15.7	0.911	14.8	22.4
50	6.16	6.08	5.29	4.42	3.92	4.12	6.79	4.72			10	8.3	8.8	9.3	87.5	88.7	93.4	9.2	8.9	9.9	85.5	88.7	92.4								18.2	0	0	0		18.2	1.31	9.25	17.8
60	6.12	5.99	4.84	4.38	3.8	3.99	5.34	4.12			12	10.3	9.8	11.1	87.6	92.5	94.5	8.9	10.2	10	85.3	91.5	88.6								21	0	0	0		21	1.37	5.36	11.8
70	6.04	5.95	4.61	4.23	3.73	3.93	4.82	3.84			24	12.5	13.2	15.3	88.4	91.5	95.2	10.2	11.3	9.8	90.4	88.6	94.3								24.4	0	0	0		24.4	1.08	2.95	6.86
80	6.01	5.92	4.48	4.1	3.57	3.87	4.3	3.69																							28.2	0	0	0		28.2	0.708	1.56	3.68
90	5.93	5.84	4.36	3.95	3.34	3.75	3.82	3.57			2g																				32.7	0	0	0		32.7	0.401	0.791	1.86
100	5.92	5.75	4.2	3.84	3.26	3.66	3.64	3.34				BAQ12 NPs				BAQ13 NPs															37.8	0	0	0		37.8	0.202	0.387	0.887
110	5.89	5.69	4.19	3.8	3.19	3.5	3.49	3.37			0.03	22.5	23.5	24.3	23.6	22.8	23.4	24.5	22.3												43.8	0	0	0		43.8	0.0922	0.183	0.406
120	5.84	5.45	4.1	3.61	3.15	3.45	3.38	3.3			0.06	24.8	25	24.2	23.5	20.3	22.4	25.8	22.1												50.7	0	0	0		50.7	0.0383	0.0836	0.179
130	5.79	5.31	4.05	3.44	3.07	3.35	3.12	3.22			0.12	25.2	24	23	23.1	28.2	27.4	27.8	27.7												58.8	3.79	2.92	4.24		58.8	0.0145	0.0371	0.0762
140	5.48	4.64	3.97	3.42	2.98	3.32	3.04	3.12			0.25	27.9	27.1	26.3	26.8	53	52.5	51.2	51.9												68.1	13.8	11.7	14.9		68.1	0.00503	0.016	0.0315
150	5.19	4.3	3.91	3.33	2.97	3.2	3.04	3.11			0.5	36	45	46	44	98.7	96.2	94.4	92.7												78.8	21.9	20.6	22.6		78.8	0.00158	0.00674	0.0127
160	4.57	3.78	3.83	3.26		3.19	3.05				1	81.9	80.4	78.6	76.6	136.7	123.6	127	126.3												91.3	25.7	25	25.5		91.3	0.000448	0.00279	0.00504
170	4.2	3.68	3.75	3.24		3.06					2	140.4	137.4	141	141.4	168.3	160	161	171.5												106	16.3	17.4	15.6		106	0.000119	0.00114	0.00197
180	3.81	3.56	3.6	3.21		3.02					4	207.2	200.3	175.5	195.5	212.4	210.4	203	204.3												122	10.4	11.4	9.73		122	3.49e-05	0.000461	0.000774
190	3.85	3.49	3.56	3.18		2.92																									142	5.98	6.73	5.54		142	1.54e-05	0.000188	0.000309
200	3.87	3.38	3.47	3.1		2.9																									164	3.3	3.77	3.04		164	1.03e-05	7.94e-05	0.00013
210	3.76	3.26	3.37	3.07																											190	1.76	2.03	1.63		190	7.58e-06	3.46e-05	5.85e-05
220	3.66	3.2	3.23	3.04																											220	0	0	0		220	4.71e-06	1.41e-05	2.59e-05
230	3.54	3.11	3.2																												255	0	0	0		255	2.19e-06	4.65e-06	1.02e-05
240	3.35	3.08	3.15																												295	0	0	0		295	6.97e-07	1.17e-06	3.74e-06
																															342	0	0	0		342	1.12e-07	1.73e-07	1.26e-06
																															396	0	0	0		396	0	4e-09	4.05e-07
																															459	0	0	0		459	0	0	1.72e-07
																															531	0	0	0		531	0	0	1.73e-07
																															615	0	0	0		615	0	0	2.52e-07
																															712	0	0	0		712	0	0	3.6e-07
																															825	0	0	0		825	0	0	4.7e-07
																															955	0	0	0		955	0	0	5.56e-07
																															1110	0	0	0		1110	0	0	6e-07
																															1280	0	0	0		1280	0	0	6.05e-07
																															1480	0	0	0		1480	0	0	4.68e-07
																															1720	0	0	0		1720	0	0	1.98e-07
																															1990	0	0	0		1990	0	0	4.16e-08
																															2300	0	0	0		2300	0	0	1.84e-08
																															2670	0	0	0		2670	0	0	1.06e-08
																															3090	0	0	0		3090	0	1.21e-10	6.99e-09
																															3580	0	0	0		3580	0	6.43e-10	4.93e-09
																															4150	0	0	0		4150	0	1.71e-09	3.72e-09
																															4800	0	0	0		4800	0	3.21e-09	3e-09
																															5560	0	0	0		5560	0	3.25e-09	1.98e-09
																															6440	0	0	0		6440	0	1.23e-09	6.21e-10
																															7460	0	0	0		7460	0	0	0
																															8630	0	0	0		8630	0	0	0

## Sheet: Fig 3
3e
	Vehicle			MSDH			Lys05			BAQ12 NPs			BAQ13 NPs
Fluorescence intensity	527.51	401.717	510.276	485.825	655.216	645.846	457.199	682.191	576.393	811.783	886.334	768.404	912.942	864.918	788.487
3g
	Vehicle			Lys05			BAQ12 NPs			BAQ13 NPs			BfA1
LC3B-II	1	1	1	5.01204	2.67238	4.73614	18.0021	18.134	27.5871	19.0681	26.5129	15.3542	23.8312	30.1488	43.5619
SQSTM1/p62	1	1	1	1.9378	2.30684	3.50429	5.76505	9.39944	6.02226	5.99828	9.24147	5.45939	7.08058	10.5007	9.02353
3i
	Vehicle	Lys05	BAQ12 NPs	BAQ13 NPs
Puncta number/cell	2	7	13	9
	3	5	11	13
	2	4	10	10
3k
	Vehicle	Lys05	BAQ12 NPs	BAQ13 NPs	MSDH
Lysosome diameter (μm)	0.494	1.335	1.68	1.825	0.236
	0.391	0.807	1.608	1.708	0.364
	0.45	0.706	1.706	1.335	0.486
	0.341	0.793	1.471	1.576	0.333
	0.337	0.612	1.642	2.198	0.773
	0.236	0.718	1.673	1.974	0.55
	0.596	1.017	2.062	1.578	0.607

## Sheet: Fig 4
4d
	Vehicle			MSDH			Lys05			BAQ12 NPs			BAQ13 NPs
ATP6AP1	1.00497	1.03552	0.959133	1.38243	1.60266	1.32032	1.82982	1.94996	2.04395	2.38239	2.25519	2.50197	2.48822	2.9738	2.95153
ATPV0D1	1.11361	0.931141	0.964368	1.00015	0.967153	0.884426	1.01942	1.16071	1.03723	1.39197	1.10898	1.18393	1.42783	1.56677	1.51471
ATPV0E1	0.930355	1.08945	0.985446	1.12338	0.926558	1.24996	1.21859	1.30312	1.45901	1.79566	1.74364	1.55352	1.79503	1.86703	1.96762
ATPV1E1	0.982158	0.956582	1.06316	1.14218	0.958266	1.10334	1.16402	1.08595	0.95686	1.56515	1.38821	1.3356	1.60745	1.78948	1.67786
4e
	Vehicle			MSDH			Lys05			BAQ12 NPs			BAQ13 NPs
CLCN5	0.976637	1.25075	0.816617	1.33054	1.91753	2.24126	1.72303	2.37276	1.80039	3.43068	2.85872	2.96341	4.60147	4.01862	2.98455
CLCN6	0.784014	1.09631	1.13999	1.70297	1.70329	1.73389	1.42447	1.86705	1.95021	3.46456	4.83481	3.50938	5.2108	5.01427	5.22016
CLCN7	1.04822	0.950912	1.0017	1.7671	1.14339	1.65183	1.94845	2.19354	2.16748	3.56326	2.8803	3.01107	3.33515	3.62413	3.45421
4f
	MIA PaCa-2 cell line
Concentration (μM)	Lys05			BAQ12 NP			BAQ13 NP			HCQ			MSDH			Lys05+MSDH
0.125				93.6849	94.3215	96.5884	97.2347	99.3279	104.807
0.37037	119.055	109.389	109.003	93.6849	94.3215	96.5884	97.2347	99.3279	104.807							112.868	111.925	113.068
1.11111	103.784	105.376	101.508	40.7556	46.3215	48.791	62.6334	64.7363	71.18	102.67	100.385	102.35	102.693	99.6992	99.2993	107.453	116.03	110.932
3.33333	85.7074	88.7652	83.672	8.23794	9.68488	12.6366	15.0675	16.6399	17.537	103.504	103.321	100.67	101.356	98.7394	101.436	96.6722	93.5015	99.7845
10	29.8553	31.2154	35.2862	5.39228	5.25723	5.40193	5.45016	5.52733	5.29582	97.4826	103.013	97.197	104.224	97.6426	102.441	38.3235	38.9743	37.3305
30	15.4823	14.2765	16.6109	5.55627	5.79743	5.81672	5.72025	5.66238	5.57556	66.7822	61.6636	58.3959	94.0664	87.6681	85.9314	11.5523	13.3211	13.3796
90	5.42122	5.59485	5.71061							26.4958	26.9757	25.7531	17.3554	16.2814	14.7618	5.18155	5.36512	5.89912
270										6.14694	6.03268	6.06696	5.91842	5.81559	5.78132
	HT29 cell line
Concentration (μM)	Lys05			BAQ12 NPs			BAQ13 NPs			HCQ			MSDH			Lys05+MSDH
0.123457				95.0845	94.1761	95.638	100.011	100.151	100.992
0.37037	115.265	114.831	103.002	95.0845	94.1761	95.638	100.011	100.151	100.992							118.574	117.046	110.488
1.11111	105.281	110.284	106.148	33.3832	39.2412	41.0581	40.1497	50.1636	42.708	98.7572	100.713	98.3264	97.034	97.1334	96.5479	119.54	124.739	118.731
3.33333	95.1862	94.4525	96.0534	6.12948	6.50539	6.41141	8.69822	6.73512	6.06683	91.8089	92.3391	95.2113	100.525	99.409	102.447	101.335	97.1006	93.0014
10	34.8805	35.6142	33.791	6.30699	5.99373	6.08771	6.00418	5.94152	6.00418	90.8257	91.3118	91.8862	93.3223	93.3554	93.1676	35.6125	37.6453	35.6462
30	18.5547	16.9205	17.443	6.29655	6.06683	6.02506	6.1086	6.02506	6.04594	57.2494	58.5198	55.7249	18.5916	16.1834	15.7746	14.9144	15.4197	13.7014
90	6.47026	6.34797	6.48138							30.5661	31.6819	28.9202	6.42916	7.67744	6.38498	6.52503	6.45765	6.44642
270										12.8583	11.5548	12.1403	5.83264	5.85474	5.94311
4g
	MIA PaCa-2 cell line
Time (day)	Vehicle			Lys05			BAQ12 NPs			BAQ13 NPs
0	5	5	5	5	5	5	5	5	5	5	5	5
1	248700	178800	189000	282600	128700	151200	208900	209400	206700	286500	153000	172500
2	391700	393600	381100	407600	240300	264700	237700	255000	136800	323200	164100	187250
3	775300	772200	772700	735800	763200	575050	90900	443400	267200	544050	376950	460500
4	1283856	1.5342e+06	1320378	968100	884700	896860	302414	265200	254300	521355	530700	466628
5	1528280	1786800	1749040	1397100	1112400	1154000	340525	352800	268700	610584	896700	854892
6	2625000	3017700	2682300	2002100	2025000	1867900	436574	240000	268700	760929	784500	623314
	HT29 cell line
Time (day)	Vehicle			Lys05			BAQ12 NPs			BAQ13 NPs
0	5	5	5	5	5	5	5	5	5	5	5	5
1	196344	215000	199172	158772	179100	161736	124836	186400	133868	152106	210600	160653
2	338332	245100	258716	326884	261750	271217	107565	128900	110732	176346	174412	163079
3	466145	435900	440372	469561	389100	400830	152240	123300	127570	160893	417500	198446
4	855176	669000	696088	576609	710900	596204	109989	183600	120694	207858	337900	226829
5	1221045	1202100	1.20482e+06	817790	729150	742120	138168	203900	147784	339951	581800	375226
6	1417449	1552200	1.53252e+06	1044174	1154050	1060262	149157	292000	170028	489375	548600	497988
4i	MIA PaCa-2								HT29
		2.5 μM			10 μM				HT29	2.5 μM			10 μM
	Ve	Lys05	BAQ12 NP	BAQ13 NP	Lys05	BAQ12 NP	BAQ13 NP		Ve	Lys05	BAQ12 NP	BAQ13 NP	Lys05	BAQ12 NP	BAQ13 NP
Fluorescence Intensity	1257.65	1373.2	2945.47	2986.46	1618.38	3927.25	3980.15		1233.9	1267.9	2285.63	2337.13	1662.18	3183.66	3285.25
	1284.81	1342.28	2879.83	2958.29	1664.85	4105.92	3969.28		1290.87	1347.48	2387.43	2234.45	1725.38	3146.49	3287.04
	1304.61	1298.95	3187.18	2973.67	1535.45	3927.26	4108.23		1384.04	1328.08	2487.75	2393.35	1819.36	3512.72	3308.7
	1361.43	1311.24	3243.43	3051.45	1887.49	3946.66	3902.33		1353.22	1326.38	2258.42	2532.74	1789.82	3652.29	3006.98

## Sheet: Fig 5 & Suppl. Table 2
5a & Suppl. Table 2											5c
Time/h	Free DiD			BAQ12 NPs@DiD			BAQ13 NPs@DiD					12 h			24 h
0.033	9.56646	8.07114	8.2893	12.8475	9.24121	9.76735	12.2901	10.1716	10.4808		Brain	3.95039	4.17395	4.14137	1.35833	0.954223	1.01303
0.083	7.57049	5.74149	6.65749	8.73326	9.62584	9.4956	8.49467	8.28319	9.73269		Heart	4.81431	5.73619	5.60525	1.7121	1.74347	1.52528
0.25	3.73637	4.02422	3.88015	9.33771	8.07981	8.26326	8.14069	9.53215	9.32917		Lung	18.7122	16.9744	17.2283	5.14919	6.11058	5.97039
0.5	3.01841	4.06049	3.90845	7.54517	8.30159	8.19123	8.73429	8.65324	8.66526		Liver	18.1275	19.0008	18.8731	17.1744	17.1399	17.3746
1	4.03682	2.41275	2.64969	7.9298	7.85383	8.37467	8.10573	8.05569	8.39859		Spleen	11.0554	13.2627	12.9416	6.45923	6.12657	8.4124
2	3.56066	2.1655	2.36898	7.13563	6.63363	6.70688	8.6075	6.97517	7.21383		Kidney	13.4192	11.1302	11.4647	5.06636	4.59493	4.66415
4	2.32475	2.05684	2.09592	4.74316	6.59388	6.32387	6.94264	6.70452	8.3262		Intestine	7.11795	7.40945	7.3669	10.5558	6.68534	7.25
6	1.66531	1.66771	1.65122	6.67502	4.51622	4.83122	6.61347	6.72431	5.96434		Muscle	4.84735	5.21289	5.15912	3.12387	2.92448	4.28418
8	1.1006	2.1671	2.0115	4.69445	4.66207	4.88401	4.99768	6.06591	5.90994		Tumour	40.7404	39.9816	45.191	32.1066	35.5914	35.082
24	0.538349	0.615975	0.083692	1.38443	1.42144	1.16713	2.5459	2.58968	2.28909
48	0.01434	0.033588	-0.09889	0.703461	0.616328	0.628995	1.18405	1.24286	0.839807
5d	Tumor volume (mm3)
	Vehicle						Lys05 (20 mg/kg, ip)						Liposomes@Lys05 (20 mg/kg, iv)						BAQ12 NPs (20 mg/kg, iv)						BAQ13 NPs (20 mg/kg, iv)
0	116.64	79.75	133.705	129.606	99.3713	129.472	129.053	62.5	93.775	87.4121	92.583	83.1875	137.377	115.92	129.204	130.458	90.405	45.5625	100.933	105.593	113.468	96.3772	107.27	95.0208	131.09	112.14	108.537	97.1783	77.1525	135.19
3	153.321	136.1	108.446	194.873	124.086	251.837	133.295	112.645	163.644	98.9175	140.965	167.152	113.819	142.292	161.431	215.417	199.851	159.971	141.613	107.475	168.645	144.758	103.597	123.123	123.539	125.015	111.766	104.455	136.713	152.602
6	269.177	233.231	257.499	327.268	201.39	322.238	241.494	301.085	234.462	208.716	267.151	228.704	160.782	208.902	220.565	223.391	181.755	185.248	154.088	153.063	174.44	192.732	206.344	213.5	244.868	178.342	195.974	176.229	189.494	132.099
9	383.129	318.264	312.865	374.368	318.148	413.881	367.05	308.03	326.473	231.309	317.265	249.681	237.991	209.776	283.035	251.104	270.348	283.131	167.749	179.768	179.268	223.171	215.679	192.875	202.9	220.633	211.68	206.168	166.342	218.134
12	586.45	724.475	391.143	644.5	424.462	660.057	496.339	593.984	589.288	382.739	492.978	468.49	380.721	411.239	436.167	538.753	343.639	435.473	192.081	174.591	281.663	368.565	249.074	307.613	260.318	267.84	290.851	251.458	255.632	267.8
15	669.052	910.309	628.339	685.103	495.101	826.618	503.852	532.908	589.388	517.62	670.123	508.108	413	467.618	451.349	688.848	432.304	514.551	201.105	286.154	235.468	368.026	276.694	319.209	304.992	370.518	187.359	307.045	244.018	449.98
18	862.131	936.772	547.917	853.018	767.429	1403.02	843.168	783.337	879.31	556.831	877.401	1092.8	458.568	493.517	552.716	691.702	657.923	640.892	280.731	391.497	358.147	443.079	294.773	399.453	360.063	401.868	271.548	319.437	273.667	321.979
21	926.696	1233.57	823.599	1427.99	939.036	1326.13	970.964	1099.43	1014.65	793.378	1090.61	921.457	715.003	734.054	845.232	931.97	781.012	816.266	339.871	502.284	328.25	537.317	444.933	457.605	392.106	484.128	320.045	447.322	365.293	521.715
24	1027.37	1447.86	1326.13	1630.56	1060.45	1585.42	1134.18	1390	1325.85	1036.76	1515.98	1156.06	966.012	996.557	995.983	1103.84	1072.98	1055.71	381.46	529.234	310.292	527.714	503.377	778.893	433.924	525.048	308.571	461.953	538.529	536.915
27	1404.33	1632.67	1597.44	1609.23	1143.3	1897.21	1246.54	1589.25	1591.28	1191.31	1623.76	1502.02	1105.24	1162.82	1123.49	1376.8	1180.71	1105.61	392.004	589.387	415.554	570.425	622.854	819.678	558.009	582.402	350.229	420.889	578.654	565.505
30	1705.65	1870.92	1637.72	1630.57	1227.98	1906.84	1332.29	1631.81	1768.38	1337.68	1740.06	1779.35	1310.2	1256.1	1495.99	1451.19	1121.18	1195.85	413.996	549.246	611.397	556.744	641.014	825.786	521.62	616.85	388.322	521.497	565.658	552.5
5e	Body weight (g)
	Vehicle						Lys05 (20 mg/kg, ip)						Liposome@Lys05 (20 mg/kg, iv)						BAQ12 NP(20 mg/kg, iv)						BAQ13 NP (20 mg/kg, iv)
0	27	24.4	23.8	23.9	26.5	25.8	21.8	24.5	25	26.2	25.8	26.7	22	25.5	24.8	23.7	23.3	24.5	23.4	25.2	24.9	26.9	27.4	25.7	24	23.1	23.8	25	23.5	26.3
3	26.8	24.5	24.3	24.1	26.1	25.8	22.5	24.5	24.6	26.9	25.2	26.8	22.5	25.7	24.8	24	23.4	23.6	23.8	25.1	25	26.7	27.4	26	24.3	22.8	23.8	25.4	23.3	27.2
6	27	24.2	25.1	23.8	26.1	25.1	23.2	24.5	24	26.2	25	27.3	22.6	25.6	25	23.8	23.8	24.5	24.6	24.6	24.7	26.8	27.5	25.7	23.9	23.2	23.7	25.5	23.8	27.3
9	26.7	25.3	24.3	24	25.9	25.2	22.9	23.6	24.9	26.8	25.4	27.5	22.8	25.9	25.1	23.9	24.1	24	24.5	25	24.4	26.7	27.1	25.6	24	23.3	23.7	25.3	23.3	27.3
12	26.7	24.6	25.2	24.4	25.5	24.9	23.3	24.4	24.4	27	25.6	27	22.6	26.4	25.2	24.7	23.9	24.4	24.3	25.1	24.8	26.3	27.3	25.4	23.7	23.1	24.2	25.4	23.6	27
15	26.5	25.4	25	24.7	25.9	25.1	23.1	24.6	24	27.4	26.2	28.1	23.4	26	25.4	24.8	24.2	24.2	24.7	24.7	24.4	26	27.5	24.8	24	23	24.7	25.1	23.4	27.4
18	27.4	25.5	26.1	25.3	25.7	24.6	23.6	25.2	24.5	27.5	26.2	28	23.7	26.5	25.9	25.2	24.4	24.6	24.8	25.6	25.4	26.2	27.5	24.7	24.9	23.7	24.7	25	24.3	27.6
21	26.4	25.8	25.8	25.3	25.5	25	23.7	24.2	24.3	27.3	26.8	27.7	23.6	26.5	25.2	24.9	24.3	24.1	25.1	25	25.3	26	27.3	24.3	24.8	24	24.8	25.2	24.7	27.5
24	26.6	25.9	27	25	25.4	24.4	23.6	24.8	24.2	27.3	26.4	28.1	24	26.7	26	24.6	24.6	24.3	25.4	25.3	25.1	26	27	24.5	24.4	23.2	24.5	26	24	28.1
27	27.2	27	27.3	25.5	26.1	25.2	24.1	25.8	24.1	27.2	25.9	27.7	24.3	27.1	25.7	25.5	24.5	24.6	26.5	25.6	26.1	26.5	26.9	24.3	25.2	23.7	25.4	25.7	24.1	27.4
30	27	27.2	28.1	26.8	26.1	24.7	23.8	25.1	25.2	27.2	26.4	28.4	24.7	27.4	26.1	25.3	24.6	24.8	27.2	27.1	26.9	26.8	26.9	24.6	25.9	23.9	25.5	26	24.9	28.5
5f
	Vehicle	Lys05	Liposomes@Lys05	BAQ12 NPs	BAQ13 NPs
Tumor weight (g)	2.6462	2.4366	2.145	1.0538	0.5497
	2.4543	2.2135	2.0459	0.9823	1.0185
	2.6956	2.8542	1.6407	0.9627	0.9847
	3.0544	2.7549	2.1629	0.8138	0.6436
	2.4675	2.7028	1.9058	1.2539	0.3759
	2.0076	2.0874	1.5344	0.4218	1.1639

## Sheet: Fig 6
6c	Cell viability
Concentration (μM)	Lys05			BAQ12 NPs			BAQ13 NPs
0.37037	109.799	107.258	100.336	92.2616	96.6269	86.15	86.7933	97.9088	85.6176
1.11111	98.744	113.114	107.491	85.6287	84.3864	75.391	84.3975	80.8481	81.2252
3.33333	98.595	107.562	98.0167	25.3178	34.7854	24.6079	47.7613	47.0268	40.8757
10	56.2615	42.4903	48.5662	23.1438	12.3895	14.02	13.4654	12.8443	14.1864
30	11.8017	22.1788	12.1344	21.9396	20.9857	20.5975	18.4235	11.3406	20.8193
90	20.6038	10.9254	10.7036	26.2393	11.7322	9.84414	26.3748	7.41744	13.9949
6g	Tumour volume (mm3)
Time Day	Vehicle										Napabucasin (2.5 mg/kg)										BAQ13 NPs (10 mg/Kg)										BAQ13 NPs+napabucasin (Mix, 10+2.5 mg/Kg)										BAQ13 NPs@napabucasin (10+2.5 mg/Kg)
0	69.9311	92.306	59.1846	52.5756	113.523	55.9606	102.704	119.435	57.002	109.267	59.1649	77.6349	54.8166	43.272	73.5865	100.141	93.2901	73.2181	111.036	132.81	39.84	46.98	81.4845	40.572	70.3939	76.5262	75.9938	74.2306	91.893	123.165	50.1187	78.2726	119.746	82.8092	60.0426	88.2894	70.8131	64.4144	81.6714	88.7054	94.3517	46.1624	85.9981	100.754	63.6287	78.9507	97.344	70.8461	94.2557
3	92.9347	97.216	74.4385	95.0128	162.829	140.737	92.524	78.8456	75.2171	133.469	77.75	79.6068	115.381	79	42.8128	71.4481	124.636	74.0557	106.826	127.63	74.6496	52.3985	63.7065	67.6631	57.7125	84.095	98.9745	93.4232	101.467	61.045	116.964	127.63	69.3253	52.116	62.6635	83.1875	76.8261	52.9256	135.079	78.7512	60.1485	44.3916	105.366	46.32	50.715	59.7803	69.7068	84.6521	78.0595
6	148.322	102.519	90.7134	100.609	163.342	135.987	130.704	145.365	104.989	147.5	132.965	126.818	194.906	151.077	76.6764	72.6486	168.892	76.4694	77.9	126.279	86.5359	76.1959	75.1273	77.2087	77.898	108.9	96.2115	95.5973	168.951	124.336	109.99	98.0606	111.979	81.12	65.7447	138.056	80.3304	69.1538	108.913	127.405	61.516	66.3898	85	82.6816	102.917	79.1532	94.8717	46.9537	64.0701
9	99.6307	99.7329	78.75	122.793	152.1	119.7	95.481	131.102	87.1706	137.652	53.5922	104.116	153.76	106.573	137.093	166.498	83.306	140.613	146.565	110.21	67.5935	59.7308	94.4097	98.9694	68.4063	65.2603	128.66	81.8794	88.8264	96.1419	127.072	54.2657	70.3493	86.4084	106.797	57.5897	124.02	109.107	73.6502	91.0728	91.5062	74.88	66.015	60.2692	75	92.512	90.9701	106.916	67.018
12	142.74	116.352	185.048	126.327	109.062	135.629	113.481	108	104.339	154.82	105.966	98.4704	142.92	145.26	213.037	123.468	141.374	119.34	161.588	158.653	72.2885	43.1649	82.5531	82.6474	98.503	107.78	190.661	117.627	103.561	128.199	94.3448	108.199	127.98	67.3819	94.4784	75.8475	102.85	75.625	92.5965	71.4297	80.8992	89.6755	69.5775	57.76	75.5325	51.4781	93.4092	107.344	73.4003
15	137.288	148.251	126.888	160.915	139.809	140.692	207.509	173.109	129.067	179.548	122.4	133.2	249.983	149.504	168.141	149.4	175.416	182.52	135.411	117.634	105.77	66.375	132.468	149.988	74.36	84.5414	140.94	105.683	99.1577	81.2812	81.461	173.985	107.114	68.5356	94.9365	89.6955	73.008	56.7	133.026	95.648	106.707	111.048	93.3754	56.2467	55.7895	55.9866	98	73.5075	104.784
18	165.308	174.93	146.436	210.91	143.073	128.993	198.45	183.013	140.648	197.13	124.748	113.199	126	122.04	283.453	169.741	117.626	122.476	130.412	226.906	133.212	204.87	96.4953	126	86.5581	86.022	151.399	106.466	113.338	122.84	123.909	95.9466	104.04	187.92	124.338	151.537	147.166	94.6995	73.9749	78.7179	66	71.7696	88.3315	101.07	139.878	112.228	99.0781	91.9947	120.276
21	206.637	176.4	176.032	222.069	228.785	211.476	159.71	164.102	165.911	220.392	168.461	142.902	380.487	203.707	185.667	142.78	182.001	140.899	188.258	218.46	117	116.047	111.565	129.735	149.701	144.184	115.351	120.78	174.731	90	145.968	88.89	115.298	206.856	116.04	135.578	120.509	116.614	134.231	117.045	166.617	111.236	99.825	79.75	76.25	69.749	80.125	93.0176	112.412
24	230.429	161.84	327.273	275.684	187.876	299.218	220.413	249.259	188.758	299.24	227.783	178.949	484.237	194.16	219.46	197.44	271.36	131.769	205.167	341.08	166.635	65.863	129.735	134.54	161.256	184.194	132.962	136.137	277.404	111.96	137.442	131.09	172.235	249.863	148.367	150.282	175.647	142.578	109.8	112.024	95.0044	99.5814	140.899	102.528	188.65	163.149	149.93	143.048	99.0288
27	230.31	289.802	321.311	289.338	301.656	239.942	367.951	268.8	244.398	332.879	509.456	298.88	267.261	215.673	306.56	205.019	260.48	464.567	325.424	217.728	218.253	224.516	159.359	103.318	170.508	133.281	158.997	140.904	375.578	124.421	162.662	179.444	150.556	285.889	168.113	141.602	226.202	147.875	116.614	147.78	90.7307	116.459	134.974	102.06	163.296	128.335	152.356	130.235	176.812
30	263.841	358.425	434.688	279.307	351.959	273.046	341.749	324.726	271.227	385.708	255.379	239.704	288.512	300.275	597.896	337.805	260.18	416.882	358.461	197.589	246.938	231.231	317.88	138.384	257.92	256.419	286.224	165.957	365.695	201.716	267.348	166.269	130.064	415.706	235.489	206.21	181.65	183.078	201.892	179.923	172.912	159.885	88.8891	74.4487	116.627	76.3253	115.166	128.55	137.202
33	446.721	389.344	312.666	410.324	467.213	416.617	402.178	247.354	314.312	458.793	314.962	376.087	730.581	404.521	380.208	312.385	356.445	272.32	317.512	477.339	293.127	223.541	279.947	360.734	251.878	155.252	432.036	325.76	227.059	226.216	167.78	409.959	220.76	210.826	281.497	335.906	181.464	216.345	243.197	221.551	111.945	101.305	91.8664	103.216	150.15	89.3503	169.165	160.933	89
36	415.734	597.193	473.04	378.885	542.625	448.053	302.743	364.355	344.088	536.569	302.567	394.946	722.935	490.749	334.611	254.615	347.28	596.905	286.779	253.529	282.602	334.37	323.288	304.446	284.547	147.661	418.19	251.647	262.704	227.495	345.375	209.791	299.414	304.889	184.035	421.572	178.024	225.4	277.314	245.424	143.65	109.269	186.106	178.703	112.934	121.835	90	82.8418	89.9268
39	363.513	616.512	344.45	423.2	451.491	422.361	544.553	446.524	361.335	541.816	872.318	607.385	381.779	398.822	334.519	304.114	494.216	322.11	318.028	615	328.742	307.062	362.141	190.002	282.298	287.753	266.88	288.626	454.795	229.679	420.967	261.419	312.109	290.771	255.269	593	271.617	286.907	278.663	269.995	212.052	149.58	158.106	123.277	132.289	137.801	89.0842	93.8864	99.7689
42	458.194	654.655	401.997	518.091	738.153	424.128	556.804	405.206	398.413	640.894	378.663	410.204	387.406	463.096	766.217	604.025	573.116	403.442	399.555	581.006	343.188	255.774	292.503	346.938	380.431	226.221	485.669	254.365	290.371	343.901	392.089	203.622	317.022	377.07	304.334	567	441.821	301.76	270.4	316.815	180.336	123.72	177.625	176.444	116.614	97.0444	155.993	147.875	116.7
45	470.051	477.696	611.684	408.866	548.291	608.634	817.216	525	432.18	684.68	486.605	435.477	452.11	456.466	936.498	821.146	632.33	491.767	301.595	772.955	302.083	394.183	277.701	276.02	336.518	386.788	357.966	225.091	479.931	224.002	350.458	295.64	407.965	672.106	396.842	403.914	327.664	382.891	388.962	464.481	273.296	237.399	162.202	127.626	95.048	95.048	167.128	128.611	95.554
6i	Body weight (g)
	Vehicle					Napabucasin (2.5 mg/kg)					BAQ13NP (10 mg/kg)					BAQ13NP+Napabucasin (10+2.5 mg/kg)					BAQ13NP@Napabucasin (10+2.5 mg/kg)
0	23.5	25.4	30	29	27.2	23.2	25	25	25	26.6	25.1	22.5	21.8	27.2	28.1	28.5	22.4	27.8	24.8	27.8	23.8	26.8	22.1	24.3	25.1
3	23.3	25.2	28.4	28.8	25.7	22.4	25.1	23.2	23.5	24.4	20.9	22.5	23.7	26.6	26.9	27.6	23.5	23.2	27.2	27	22.1	23.4	21	24.8	23.7
6	23.4	24.8	28	28.8	25.5	22.4	25.1	23.2	23.5	24.4	20.9	22.5	23.7	26.6	26.9	27.6	23.5	23.2	27.2	27	22.1	23.4	21	24.8	23.7
9	23.5	25	28.5	30	25.5	23	25	22	23	23	24	23	20	25	26	27	22	23	26	26	22	21	23.1	24.4	22
12	29.6	27.4	24	24	25	23	23	25	24	25	20	22	24	26	26	22	23	26	26	26	25	21	21	24	25
15	23	29.5	25	27.7	24.8	23	25	22	25	24	19	23	21	27	26	23	26	23	25	26	24	21	21	24	23
18	24	29	25	28.2	25	24	23	25	24	25	24	22	20	27	27	26	23	23	25	26	22	21	25	24	24
21	24	27.6	27	25	25.1	24	26	23	24	26	20	21	23	26	28	25	23	22	26	26	24	21	21	26	24
24	23	27	28.8	25	25	24	26	23	24	26	20	21	23	27	29	27	23	23	26	26	22	21	25	24	24
27	23	27	28.8	25	25	24	26	23	24	26	20	21	23	27	29	27	23	23	26	26	22	21	25	24	24
30	29.6	28.3	25.2	25	25.7	25	25	27	27	23	23	21	23	27	27	27	25	23	27	25	24	22	22	21	25
33	29.2	29.5	27.4	25	25.7	24.7	27.4	25.1	22.8	26.3	23	23.2	21.6	27.7	28.3	25.3	27.1	23.2	26.7	27.1	27	23	22	25.8	24.1
36	29	27.5	28	24.4	27.4	24	27	26	27	25	24	23	22	28	28	27	23	25	27	28	23	26.5	25	23	23.8
39	29.8	25	26	29	26.5	28	26	25	26	28	23	21	24	29	29	28	23	26	26	29	27.5	23	27.6	22	23.6
42	30	25.7	29.7	27	27.6	26	25	28	27	26	24	25	22	28	29	28	23	26	29	26	23	27.8	22.6	28.2	24.7
45	30.4	31	25.8	27.9	28.6	26	26	28	26	28	27	24	30	30	22	28	27	24	30	27	25	28	23.5	27.4	26.1
6I	Heart	Lung	Liver	Kidney	Spleen	Intestine	Muscle	Tumour
Fluorescence Intensity	1.79469	5.96801	6.31563	2.76427	3.16885	4.59488	1.47504	12.1035
	1.27245	0.863767	5.40178	1.89828	3.22505	4.84548	0.489544	16.3204
	1.24077	5.91834	3.73695	1.91787	2.32863	3.11678	1.03541	12.7276
[truncated: 1 more columns]

## Sheet: Suppl. Fig 3
Suppl. 3a								Suppl. 3b								Suppl. 3d								Suppl. 3e
Tiime/Day	BAQ12 NPs			BAQ13 NPs					BAQ12 NPs			BAQ13 NPs					BAQ12 NPs			BAQ13 NPs					BAQ12 NPs			BAQ13 NPs
0	108.8	117.2	98.86	104.4	99.82	109.6		0	0.101	0.088	0.107	0.109	0.112	0.09		0	167.1	154.6	165.3	125.9	136	111.2		0	0.164	0.189	0.159	0.14	0.128	0.174
1	141.5	145.1	145.1	118.3	94.09	114.7		1	0.085	0.078	0.075	0.101	0.105	0.141		1	153.7	147.2	121.6	125.4	124.7	129.6		1	0.176	0.205	0.217	0.171	0.15	0.139
2	148.9	175.3	175.6	134.3	130.2	133.3		2	0.118	0.039	0.04	0.087	0.078	0.088		2	165.1	144.6	133.4	113.8	107.8	127.5		2	0.227	0.237	0.226	0.184	0.19	0.155
3	171.6	181.4	178.4	140.8	141.4	136.4		3	0.104	0.06	0.071	0.072	0.059	0.087		3	133.4	149.7	141	128.9	127.4	131.3		3	0.273	0.26	0.254	0.203	0.234	0.225
4	185.2	177.3	190.8	139.1	147.7	136.6		4	0.066	0.077	0.033	0.073	0.062	0.082		4	172.9	150.2	141.1	129.4	102.9	125.6		4	0.294	0.277	0.261	0.206	0.205	0.179
5	205.1	197	210.1	144.7	131.6	134.5		5	0.067	0.087	0.04	0.093	0.123	0.112		5	168.4	150.8	105.6	121.8	105.8	109.5		5	0.307	0.254	0.259	0.203	0.204	0.189
6	201.6	218.2	203.4	149.1	150.7	145.4		6	0.122	0.073	0.114	0.099	0.089	0.082		6	174.1	113.5	116.1	123.7	124	121.7		6	0.353	0.367	0.458	0.196	0.186	0.207
8	232.3	214.7	218.2	143.7	140.6	144		8	0.113	0.1	0.121	0.087	0.084	0.104		8	111.7	152.9	143.5	124.7	132	98.3		8	0.367	0.398	0.404	0.208	0.191	0.209
10	231.1	249.1	233.7	158.3	143.7	157.8		10	0.132	0.129	0.142	0.082	0.115	0.083		10	152.4	148.8	140.5	123.6	124	114.1		10	0.426	0.339	0.404	0.217	0.201	0.203
12	255.1	245.1	255.7	155.3	169.3	145.8		12	0.123	0.15	0.138	0.095	0.088	0.115		12				110.5	121	110.4		12				0.199	0.215	0.188
14	240.9	236.7	254.1	150.8	148	138.7		14	0.175	0.148	0.119	0.099	0.108	0.127		14				119.5	108.6	119.1		14				0.198	0.228	0.215
Suppl. 3f
	BAQ12 NPs				BAQ13 NPs
	Number (%)				Number (%)
0.4	0	0	0	0.4	0	0	0
0.463	0	0	0	0.463	0	0	0
0.536	0	0	0	0.536	0	0	0
0.621	0	0	0	0.621	0	0	0
0.719	0	0	0	0.719	0	0	0
0.833	0	0	0	0.833	0	0	0
0.965	0	0	0	0.965	0	0	0
1.12	0	0	0	1.12	0	0	0
1.29	0	0	0	1.29	0	0	0
1.5	0	0	0	1.5	0	0	0
1.74	0	0	0	1.74	0	0	0
2.01	0	0	0	2.01	0	0	0
2.33	0	0	0	2.33	0	0	0
2.7	0	0	0	2.7	0	0	0
3.12	0	0	0	3.12	0	0	0
3.62	0	0	0	3.62	0	0	0
4.19	0	0	0	4.19	0	0	0
4.85	0	0	0	4.85	0	0	0
5.61	0	0	0	5.61	0	0	0
6.5	0	0	0	6.5	0	0	0
7.53	0	0	0	7.53	0	0	0
8.72	0	0	0	8.72	0	0	0
10.1	0	0	0	10.1	0	0	0
11.7	0	0	0	11.7	0	0	0
13.5	0	0	0	13.5	0	0	0
15.7	0	0	0	15.7	0	0	0
18.2	0	0	0	18.2	0	0	0
21	0	0	0	21	0	0	0
24.4	0	0	0	24.4	0	0	0
28.2	0	0	0	28.2	0	0	0
32.7	0	0	0	32.7	0	0	0
37.8	0	0	0	37.8	0	0	0
43.8	0	0	0	43.8	0	0	0
50.7	0	0	0	50.7	0	0	0
58.8	0	0	1.39	58.8	0	0	0
68.1	0	0	7.04	68.1	2.23	0.638	2.1
78.8	0.963	2.41	15	78.8	9.25	5.66	9.04
91.3	6.21	9.53	19	91.3	17	15	17.1
106	14.9	16.9	17.3	106	19.5	19.5	19.8
122	19.7	19	13.3	122	16.8	18.8	17
142	18.4	16.7	9.33	142	12.5	14.3	12.6
164	14.8	13.1	6.5	164	8.87	10.1	8.83
190	10.9	9.7	4.57	190	6.15	6.87	6.05
220	7.13	6.37	3	220	3.88	4.24	3.78
255	3.95	3.57	1.77	255	2.13	2.26	2.06
295	1.92	1.76	0.974	295	1.05	1.08	1.01
342	0.805	0.745	0.504	342	0.456	0.446	0.437
396	0.265	0.247	0.235	396	0.163	0.149	0.157
459	0.0546	0.0507	0.0904	459	0.0399	0.0326	0.0394
531	0.00445	0.00394	0.0255	531	0.00487	0.00323	0.00504
615	0	0	0.00385	615	0	0	0
712	0	0	0	712	0	0	0
825	0	0	0	825	0	0	0
955	0	0	0	955	0	0	0
1110	0	0	0	1110	0	0	0
1280	0	0	0	1280	0	0	0
1480	0	0	0	1480	0	0	0
1720	0	0	0	1720	0	0	0
1990	0	0	0	1990	0	0	0
2300	0	0	0	2300	0	0	0
2670	0	0	0	2670	0	0	0
3090	0	0	0	3090	0	0	0
3580	0	0	0	3580	0	0	0
4150	0	0	0	4150	0	0	0
4800	0	0	0	4800	0	0	0
5560	0	0	0	5560	0	0	0
6440	0	0	0	6440	0	0	0
7460	0	0	0	7460	0	0	0
8630	0	0	0	8630	0	0	0

## Sheet: Suppl. Fig S4
Suppl. 4b	Fluorescence intensity per cell
	Vehcile	MSDH	Lys05	BAQ12 NPs	BAQ13 NPs
	21.5394	0.825025	0.2882	0.70285	0.354267
	13.4788	2.08735	0.6552	0.778933	0.6499
	16.7538	0.505375	0.383125	0.4954	0.6038
Suppl. 4e	The FL intensity ratio of 525 nm to 650 nm
	Control	MSDH			Lys05			BAQ12 NPs			BAQ13 NPs
Concentration		1.25 μM	2.5 μM	5.0 μM	1.25 μM	2.5 μM	5.0 μM	1.25 μM	2.5 μM	5.0 μM	1.25 μM	2.5 μM	5.0 μM
	12.2212	7.35073	8.30143	7.99162	7.86756	8.6611	8.38447	12.4025	9.04922	11.1125	10.4368	10.7988	9.86062
	12.9015	7.62231	7.989	7.62962	8.2704	8.2462	8.27295	27.9797	30.0046	30.4003	24.3662	28.7715	28.3322
	13.3846	12.1911	14.2077	18.1822	15.41	13.1757	13.0317	24.7412	28.6142	27.0993	30.4903	26.7087	28.2094

## Sheet: Suppl. Fig S5
Suppl. 5c	Lys05			BAQ12 NPs			BAQ13 NPs			Vehicle			MSDH
LAMP2	1.34113	1.32528	1.25049	1.7655	1.55483	1.88598	1.97275	1.77228	2.12631	0.931171	1.06897	1.00428	1.13257	1.0849	1.02673
LAMP3	3.54049	3.40142	3.66147	4.35957	4.62618	3.86734	5.47705	5.03598	5.15545	0.999939	1.06202	0.940169	2.42463	2.13514	1.50927
SQSTM1/p62	1.60017	1.56347	1.69925	2.66186	1.8705	2.22419	2.65706	2.55396	2.56045	1.06875	0.959219	0.973989	1.29368	1.32466	1.36908
ATG2A	1.27983	1.16394	1.4072	2.1714	1.96067	2.41263	2.55681	2.56069	2.53519	1.10965	1.06696	0.843905	0.780271	1.08984	1.11117
BAD	1.07881	1.06978	1.02832	1.74654	1.69742	1.73663	2.49365	2.57871	2.59493	1.02749	0.953427	0.959756	1.49364	1.48434	1.3529
BAX	0.994186	0.805779	0.954528	1.62899	1.65947	1.68436	1.92747	1.91354	1.81454	0.919701	1.08415	0.924428	1.38576	1.49506	1.40323
PUMA	2.42764	1.84198	1.98148	9.06091	7.90613	9.56743	10.7567	11.2382	10.025	0.95872	1.03355	0.943286	3.58592	3.02101	2.90147
Suppl. 5d	Vehicle			Lys05			BAQ13 NPs
BAX	0.991624	0.988827	1.01955	0.815238	1.18006	0.957685	1.60037	1.31147	1.20503
BAK1	1.02524	1.01961	0.955148	0.85352	0.789655	1.47628	1.35449	1.4019	1.25282
BAD	1.05555	1.20178	0.742669	1.29222	0.782383	1.0789	1.83352	2.00146	1.84048
BIM	1.11926	0.890736	0.989996	0.966552	0.916681	1.0014	1.28342	1.18561	1.33711
PUMA	0.908124	1.04962	1.04226	1.15053	1.17668	1.01572	1.29993	1.65804	1.93211
Suppl. 5e		Vehicle				Lys05				BAQ13 NPs
ASM	SM	1872507991	2008284826	2212026763	2381896968	1831076792	1687367921	1424576994	1736879546	2723230530	3067482448	3352689805	3018924663
		Vehicle				Lys05				BAQ13 NPs
	Cer	697224053	7.88241e+08	6.37646e+08	6.04969e+08	3.5514e+08	6.22576e+08	8.94071e+08	7.48442e+08	2.68009e+08	4.8797e+08	5.94496e+08	4.29575e+08
Suppl. 5f
PLA		Vehicle				Lys05				BAQ13 NPs
	PC	21305386386	21731610157	20876007817	20319688988	20607171226	17937760747	17044021001	16506764369	23376349296	23648126269	22789179294	23516532080
		Vehicle				Lys05				BAQ13 NPs
	LPC	4.4457e+07	5.22037e+07	5.25895e+07	5.45416e+07	5.18858e+07	3.96688e+07	2.94599e+07	3.52945e+07	72881384	85616338	103000000	84984671
		Vehicle				Lys05				BAQ13 NPs
	PE	1077354280	1086224810	1075893162	1027153168	1.82004e+08	1054014733	8.59687e+08	9.74776e+08	138000000	736000000	653000000	771000000
		Vehicle				Lys05				BAQ13 NPs
	LPE	2.71235e+06	3.07104e+06	3.05864e+06	3.06064e+06	3.0299e+06	2.05753e+06	1.76285e+06	1.99104e+06	4039543	4343795	5394672	4476626
		Vehicle				Lys05				BAQ13 NPs
	PI	4.92433e+08	4.81889e+08	4.91924e+08	5.43853e+08	2.12797e+08	4.70474e+08	4.4981e+08	4.72601e+08	149000000	366000000	348000000	388000000
		Vehicle				Lys05				BAQ13 NPs
	LPI	2.2179e+06	1.69631e+06	1.42706e+06	1.66274e+06	2.05741e+06	1.53658e+06	1.49568e+06	2.55354e+06	1166176	1930067	2765084	1340401

## Sheet: Suppl. Fig S6, Table 1
Suppl. 6a, Table 1
	HCT116
Concentration (μM)	Lys05			BAQ12 NPs			BAQ13 NPs			Irinotecan
0.37037	120.445	118.614	128.619	111.362	106.431	116.256	108.729	108.358	113.755	104.421	108.999	104.761
1.11111	119.99	120.085	126.021	89.698	88.932	91.6194	85.8213	89.3489	83.1528	105.645	100.909	99.2654
3.33333	113.061	122.659	122.36	11.0225	11.932	12.3389	12.2432	10.4959	10.3283	96.6138	93.6449	91.7071
10	24.7257	31.5115	35.4131	7.04911	6.89352	7.30043	6.9773	6.98927	6.98927	77.2139	78.7777	81.112
30	9.04775	9.32301	11.944	7.47995	7.30043	7.07304	7.08501	7.09698	7.21666	39.1056	39.4682	39.5022
90	7.71931	7.08501	7.07304	8.59297	8.2459	8.04244	8.16212	8.38951	8.43738	18.04	20.5556	20.4083
	PANC-1
	Lys05			BAQ12 NPs			BAQ13 NPs
0.37037	86.3199	87.7989	81.2505	81.6285	87.6674	93.1559	106.31	83.5757	94.9881
1.11111	84.5863	85.2683	89.6722	77.3807	86.1227	90.9621	85.0464	84.8821	98.365
3.33333	76.8137	75.5238	73.8312	21.543	21.5019	20.9679	41.147	43.3818	41.1388
10	44.0227	43.1025	45.288	7.06598	6.94273	9.07074	10.1142	8.70101	8.78317
30	7.15635	6.98381	7.30425	7.43571	8.22447	7.18922	9.1529	8.78317	8.47096
90	4.30532	6.63051	6.81127	7.35355	9.00501	8.9968	8.44631	8.39701	8.80782
	BXPC-3
	Lys05			BAQ12 NPs			BAQ13 NPs
0.37037	109.928	119.559	127.162	104.487	102.425	95.9751	100.031	102.802	103.655
1.11111	101.04	121.388	121.044	81.5456	97.4602	96.0195	98.1141	105.861	94.9077
3.33333	106.038	114.162	115.99	32.7642	32.8896	31.87	40.858	43.0966	43.9389
10	40.4958	49.0626	53.0634	6.26166	6.28382	6.18408	6.12867	6.05109	6.13975
30	19.6605	25.2683	26.0441	6.77146	6.92661	6.6828	6.30599	6.13975	6.07325
90	6.38357	6.82687	6.78254	8.91039	8.75524	8.81065	7.17043	7.19259	6.90445
	IMR90
	Lys05			BAQ12 NPs			BAQ13 NPs
90	9.76864	7.50115	9.7159	5.91919	10.4937	3.79672	7.59344	10.8365	5.85327
30	33.709	25.1532	35.3569	15.0287	17.9949	21.5806	19.6955	20.526	16.4656
10	72.6518	74.7083	70.7402	35.6074	41.2497	35.291	36.0556	37.809	45.7584
3.33333	95.8144	96.8954	98.8728	87.9441	89.9743	85.5712	85.0043	88.1814	91.7672
1.11111	98.8728	86.138	98.9256	98.741	105.438	101.575	106.189	100.046	96.1703
0.37037	104.093	97.4623	96.3285	99.6243	99.1365	100.283	105.965	98.2401	102.037
	3T3/NIH
	Lys05			BAQ12 NPs			BAQ13 NPs
0.37037	106.513	90.872	93.8949	103.065	94.0647	95.6101	100.773	98.9896	95.7459
1.11111	97.8687	92.0948	94.0817	96.2045	97.648	93.742	94.0307	95.0157	87.0001
3.33333	90.4645	80.0204	81.1582	81.0733	81.1582	82.1432	84.8603	85.6415	81.9564
10	63.6835	63.4117	64.3118	37.4798	37.8025	38.3799	37.5987	37.8025	37.4289
30	14.0273	13.8745	13.382	13.8066	14.2991	14.1122	12.9405	13.1613	12.7537
90	16.1671	15.2331	13.9764	15.6067	15.5388	13.8745	12.7876	13.9934	13.2801
	Bone marrow
	Lys05			BAQ12 NPs			BAQ13 NPs
90	25.9717	20.5679	23.0562	16.5214	17.6775	17.3508	12.4999	10.7657	17.8032
30	23.7348	25.8461	37.2821	16.7978	15.6417	13.1785	17.5016	16.1946	16.7727
10	82.5484	77.0692	89.5357	49.3967	49.648	40.7003	36.2264	53.2422	51.0052
3.33333	101.097	105.546	108.713	94.1604	92.024	83.1768	101.374	91.094	82.4982
1.11111	98.031	94.9395	112.986	110.296	104.038	102.354	113.564	104.792	110.95
0.37037	93.4817	108.281	107.582	103.51	97.5534	111.076	100.796	99.6647	97.0508

[truncated: 3 more sheets: Suppl. Fig S7, Suppl. Fig S8, Suppl. Fig S9, Table 3]
